# Supplementary material for: Humoral Immune Response to CoronaVac in Turkish Adults
Source: Vaccines (Basel). 2023 Jan 18;11(2):216. doi: 10.3390/vaccines11020216 (PMC9967599; doi:10.3390/vaccines11020216)
Supplement: Supplementary file 1 [file vaccines-11-00216-s001.zip]

Archive with 2 entries (2 files):
- vaccines-2083377-supplementary/Supplementary Figure S1.pdf
- vaccines-2083377-supplementary/Supplementary Table S1.pdf
